# Supplementary material for: Can Habits Impede Creativity by Inducing Fixation?
Source: Front Psychol. 2021 Oct 13;12:683024. doi: 10.3389/fpsyg.2021.683024 (PMC8548374; doi:10.3389/fpsyg.2021.683024)
Supplement: Supplementary file 1 [file Data_Sheet_1.CSV]

participant	sex	age	selfefficacy	AUT_order	type_object	flu	flex	automaticity	habit	problemtype	solved	mentalfix	latency
1RP	0	26	2,6	1	freq	13,5	0,666666667	3,5	47,22222222	candle	1	NA	0,475
1RP	0	26	2,6	1	rare	8,5	0,472222222	2	47,22222222	candle	1	NA	0,475
1RP	0	26	2,6	1	unknown	7,5	0,763888889	3	47,22222222	candle	1	NA	0,475
1RP	0	26	2,6	1	freq	13,5	0,666666667	3,5	47,22222222	pyramid	0	0	0
1RP	0	26	2,6	1	rare	8,5	0,472222222	2	47,22222222	pyramid	0	0	0
1RP	0	26	2,6	1	unknown	7,5	0,763888889	3	47,22222222	pyramid	0	0	0
1RP	0	26	2,6	1	freq	13,5	0,666666667	3,5	47,22222222	cube	0	0	0
1RP	0	26	2,6	1	rare	8,5	0,472222222	2	47,22222222	cube	0	0	0
1RP	0	26	2,6	1	unknown	7,5	0,763888889	3	47,22222222	cube	0	0	0
2MA	0	21	3	2	freq	7,5	0,555555556	5	61,11111111	candle	1	NA	0,002083333
2MA	0	21	3	2	rare	5,5	0,329365079	4	61,11111111	candle	1	NA	0,002083333
2MA	0	21	3	2	unknown	6,5	0,645833333	2	61,11111111	candle	1	NA	0,002083333
2MA	0	21	3	2	freq	7,5	0,555555556	5	61,11111111	pyramid	0	0	0
2MA	0	21	3	2	rare	5,5	0,329365079	4	61,11111111	pyramid	0	0	0
2MA	0	21	3	2	unknown	6,5	0,645833333	2	61,11111111	pyramid	0	0	0
2MA	0	21	3	2	freq	7,5	0,555555556	5	61,11111111	cube	1	1	0,123333333
2MA	0	21	3	2	rare	5,5	0,329365079	4	61,11111111	cube	1	1	0,123333333
2MA	0	21	3	2	unknown	6,5	0,645833333	2	61,11111111	cube	1	1	0,123333333
3EH	1	21	3,1	3	freq	5,5	0,222222222	5	54,16666667	candle	0	NA	0
3EH	1	21	3,1	3	rare	4	0,345238095	5	54,16666667	candle	0	NA	0
3EH	1	21	3,1	3	unknown	3	0,583333333	2,5	54,16666667	candle	0	NA	0
3EH	1	21	3,1	3	freq	5,5	0,222222222	5	54,16666667	pyramid	0	0	0
3EH	1	21	3,1	3	rare	4	0,345238095	5	54,16666667	pyramid	0	0	0
3EH	1	21	3,1	3	unknown	3	0,583333333	2,5	54,16666667	pyramid	0	0	0
3EH	1	21	3,1	3	freq	5,5	0,222222222	5	54,16666667	cube	1	1	0,106666667
3EH	1	21	3,1	3	rare	4	0,345238095	5	54,16666667	cube	1	1	0,106666667
3EH	1	21	3,1	3	unknown	3	0,583333333	2,5	54,16666667	cube	1	1	0,106666667
4LG	0	25	2,3	1	freq	12,5	0,722222222	4,5	73,61111111	candle	1	NA	0,06875
4LG	0	25	2,3	1	rare	11,5	0,492063492	1,5	73,61111111	candle	1	NA	0,06875
4LG	0	25	2,3	1	unknown	9	0,944444444	1	73,61111111	candle	1	NA	0,06875
4LG	0	25	2,3	1	freq	12,5	0,722222222	4,5	73,61111111	pyramid	0	0	0
4LG	0	25	2,3	1	rare	11,5	0,492063492	1,5	73,61111111	pyramid	0	0	0
4LG	0	25	2,3	1	unknown	9	0,944444444	1	73,61111111	pyramid	0	0	0
4LG	0	25	2,3	1	freq	12,5	0,722222222	4,5	73,61111111	cube	0	1	0
4LG	0	25	2,3	1	rare	11,5	0,492063492	1,5	73,61111111	cube	0	1	0
4LG	0	25	2,3	1	unknown	9	0,944444444	1	73,61111111	cube	0	1	0
5SE	1	18	2,9	2	freq	6,5	0,555555556	5	50	candle	1	NA	0,804166667
5SE	1	18	2,9	2	rare	10,5	0,456349206	2,5	50	candle	1	NA	0,804166667
5SE	1	18	2,9	2	unknown	6	0,590277778	3	50	candle	1	NA	0,804166667
5SE	1	18	2,9	2	freq	6,5	0,555555556	5	50	pyramid	0	0	0
5SE	1	18	2,9	2	rare	10,5	0,456349206	2,5	50	pyramid	0	0	0
5SE	1	18	2,9	2	unknown	6	0,590277778	3	50	pyramid	0	0	0
5SE	1	18	2,9	2	freq	6,5	0,555555556	5	50	cube	0	0	0
5SE	1	18	2,9	2	rare	10,5	0,456349206	2,5	50	cube	0	0	0
5SE	1	18	2,9	2	unknown	6	0,590277778	3	50	cube	0	0	0
6WH	0	20	3,3	3	freq	5	0,388888889	5	90,27777778	candle	1	NA	0,16875
6WH	0	20	3,3	3	rare	8	0,400793651	3	90,27777778	candle	1	NA	0,16875
6WH	0	20	3,3	3	unknown	5	0,486111111	1,5	90,27777778	candle	1	NA	0,16875
6WH	0	20	3,3	3	freq	5	0,388888889	5	90,27777778	pyramid	0	0	0
6WH	0	20	3,3	3	rare	8	0,400793651	3	90,27777778	pyramid	0	0	0
6WH	0	20	3,3	3	unknown	5	0,486111111	1,5	90,27777778	pyramid	0	0	0
6WH	0	20	3,3	3	freq	5	0,388888889	5	90,27777778	cube	0	1	0
6WH	0	20	3,3	3	rare	8	0,400793651	3	90,27777778	cube	0	1	0
6WH	0	20	3,3	3	unknown	5	0,486111111	1,5	90,27777778	cube	0	1	0
7AM	1	23	3	1	freq	8	0,388888889	5	80,55555556	candle	NA	NA	NA
7AM	1	23	3	1	rare	8	0,420634921	4,5	80,55555556	candle	NA	NA	NA
7AM	1	23	3	1	unknown	4	0,708333333	4	80,55555556	candle	NA	NA	NA
7AM	1	23	3	1	freq	8	0,388888889	5	80,55555556	pyramid	0	0	0
7AM	1	23	3	1	rare	8	0,420634921	4,5	80,55555556	pyramid	0	0	0
7AM	1	23	3	1	unknown	4	0,708333333	4	80,55555556	pyramid	0	0	0
7AM	1	23	3	1	freq	8	0,388888889	5	80,55555556	cube	0	1	0
7AM	1	23	3	1	rare	8	0,420634921	4,5	80,55555556	cube	0	1	0
7AM	1	23	3	1	unknown	4	0,708333333	4	80,55555556	cube	0	1	0
8EK	1	25	3,5	2	freq	7	0,5	5	87,5	candle	0	NA	0
8EK	1	25	3,5	2	rare	5,5	0,329365079	4,5	87,5	candle	0	NA	0
8EK	1	25	3,5	2	unknown	8	0,527777778	2,5	87,5	candle	0	NA	0
8EK	1	25	3,5	2	freq	7	0,5	5	87,5	pyramid	0	0	0
8EK	1	25	3,5	2	rare	5,5	0,329365079	4,5	87,5	pyramid	0	0	0
8EK	1	25	3,5	2	unknown	8	0,527777778	2,5	87,5	pyramid	0	0	0
8EK	1	25	3,5	2	freq	7	0,5	5	87,5	cube	0	1	0
8EK	1	25	3,5	2	rare	5,5	0,329365079	4,5	87,5	cube	0	1	0
8EK	1	25	3,5	2	unknown	8	0,527777778	2,5	87,5	cube	0	1	0
9GR	0	30	3,5	3	freq	8,5	0,444444444	5	33,33333333	candle	0	NA	0
9GR	0	30	3,5	3	rare	6	0,30952381	4	33,33333333	candle	0	NA	0
9GR	0	30	3,5	3	unknown	5	0,666666667	4	33,33333333	candle	0	NA	0
9GR	0	30	3,5	3	freq	8,5	0,444444444	5	33,33333333	pyramid	0	0	0
9GR	0	30	3,5	3	rare	6	0,30952381	4	33,33333333	pyramid	0	0	0
9GR	0	30	3,5	3	unknown	5	0,666666667	4	33,33333333	pyramid	0	0	0
9GR	0	30	3,5	3	freq	8,5	0,444444444	5	33,33333333	cube	0	0	0
9GR	0	30	3,5	3	rare	6	0,30952381	4	33,33333333	cube	0	0	0
9GR	0	30	3,5	3	unknown	5	0,666666667	4	33,33333333	cube	0	0	0
10ML	0	26	2,9	1	freq	8	0,444444444	5	73,61111111	candle	0	NA	0
10ML	0	26	2,9	1	rare	9,5	0,436507937	3,5	73,61111111	candle	0	NA	0
10ML	0	26	2,9	1	unknown	6	0,472222222	4,5	73,61111111	candle	0	NA	0
10ML	0	26	2,9	1	freq	8	0,444444444	5	73,61111111	pyramid	1	1	0,466666667
10ML	0	26	2,9	1	rare	9,5	0,436507937	3,5	73,61111111	pyramid	1	1	0,466666667
10ML	0	26	2,9	1	unknown	6	0,472222222	4,5	73,61111111	pyramid	1	1	0,466666667
10ML	0	26	2,9	1	freq	8	0,444444444	5	73,61111111	cube	1	0	0,15
10ML	0	26	2,9	1	rare	9,5	0,436507937	3,5	73,61111111	cube	1	0	0,15
10ML	0	26	2,9	1	unknown	6	0,472222222	4,5	73,61111111	cube	1	0	0,15
11KH	1	21	3,5	2	freq	8	0,444444444	5	61,11111111	candle	1	NA	0,46875
11KH	1	21	3,5	2	rare	9,5	0,714285714	3,5	61,11111111	candle	1	NA	0,46875
11KH	1	21	3,5	2	unknown	6	0,652777778	4	61,11111111	candle	1	NA	0,46875
11KH	1	21	3,5	2	freq	8	0,444444444	5	61,11111111	pyramid	0	1	0
11KH	1	21	3,5	2	rare	9,5	0,714285714	3,5	61,11111111	pyramid	0	1	0
11KH	1	21	3,5	2	unknown	6	0,652777778	4	61,11111111	pyramid	0	1	0
11KH	1	21	3,5	2	freq	8	0,444444444	5	61,11111111	cube	0	0	0
11KH	1	21	3,5	2	rare	9,5	0,714285714	3,5	61,11111111	cube	0	0	0
11KH	1	21	3,5	2	unknown	6	0,652777778	4	61,11111111	cube	0	0	0
12LD	1	23	3	3	freq	6	0,277777778	5	69,44444444	candle	1	NA	0,60625
12LD	1	23	3	3	rare	5	0,218253968	5	69,44444444	candle	1	NA	0,60625
12LD	1	23	3	3	unknown	2,5	0,479166667	3	69,44444444	candle	1	NA	0,60625
12LD	1	23	3	3	freq	6	0,277777778	5	69,44444444	pyramid	1	1	0,006666667
12LD	1	23	3	3	rare	5	0,218253968	5	69,44444444	pyramid	1	1	0,006666667
12LD	1	23	3	3	unknown	2,5	0,479166667	3	69,44444444	pyramid	1	1	0,006666667
12LD	1	23	3	3	freq	6	0,277777778	5	69,44444444	cube	1	0	0,156667
12LD	1	23	3	3	rare	5	0,218253968	5	69,44444444	cube	1	0	0,156667
12LD	1	23	3	3	unknown	2,5	0,479166667	3	69,44444444	cube	1	0	0,156667
13EV	1	23	2,9	1	freq	9	0,534722222	5	80,55555556	candle	1	NA	0,002083333
13EV	1	23	2,9	1	rare	8,5	0,420634921	3,5	80,55555556	candle	1	NA	0,002083333
13EV	1	23	2,9	1	unknown	7	0,555555556	2	80,55555556	candle	1	NA	0,002083333
13EV	1	23	2,9	1	freq	9	0,534722222	5	80,55555556	pyramid	0	1	0
13EV	1	23	2,9	1	rare	8,5	0,420634921	3,5	80,55555556	pyramid	0	1	0
13EV	1	23	2,9	1	unknown	7	0,555555556	2	80,55555556	pyramid	0	1	0
13EV	1	23	2,9	1	freq	9	0,534722222	5	80,55555556	cube	0	1	0
13EV	1	23	2,9	1	rare	8,5	0,420634921	3,5	80,55555556	cube	0	1	0
13EV	1	23	2,9	1	unknown	7	0,555555556	2	80,55555556	cube	0	1	0
14SR	1	28	2,8	2	freq	8,5	0,5	5	86,11111111	candle	1	NA	0,03125
14SR	1	28	2,8	2	rare	9,5	0,492063492	4,5	86,11111111	candle	1	NA	0,03125
14SR	1	28	2,8	2	unknown	5,5	0,534722222	4	86,11111111	candle	1	NA	0,03125
14SR	1	28	2,8	2	freq	8,5	0,5	5	86,11111111	pyramid	0	1	0
14SR	1	28	2,8	2	rare	9,5	0,492063492	4,5	86,11111111	pyramid	0	1	0
14SR	1	28	2,8	2	unknown	5,5	0,534722222	4	86,11111111	pyramid	0	1	0
14SR	1	28	2,8	2	freq	8,5	0,5	5	86,11111111	cube	1	1	0,09
14SR	1	28	2,8	2	rare	9,5	0,492063492	4,5	86,11111111	cube	1	1	0,09
14SR	1	28	2,8	2	unknown	5,5	0,534722222	4	86,11111111	cube	1	1	0,09
15EO	1	21	3,2	3	freq	7,5	0,5	5	52,77777778	candle	1	NA	0,447916667
15EO	1	21	3,2	3	rare	8,5	0,492063492	4,5	52,77777778	candle	1	NA	0,447916667
15EO	1	21	3,2	3	unknown	6,5	0,527777778	4,5	52,77777778	candle	1	NA	0,447916667
15EO	1	21	3,2	3	freq	7,5	0,5	5	52,77777778	pyramid	0	1	0
15EO	1	21	3,2	3	rare	8,5	0,492063492	4,5	52,77777778	pyramid	0	1	0
15EO	1	21	3,2	3	unknown	6,5	0,527777778	4,5	52,77777778	pyramid	0	1	0
15EO	1	21	3,2	3	freq	7,5	0,5	5	52,77777778	cube	0	0	0
15EO	1	21	3,2	3	rare	8,5	0,492063492	4,5	52,77777778	cube	0	0	0
15EO	1	21	3,2	3	unknown	6,5	0,527777778	4,5	52,77777778	cube	0	0	0
16CV	1	24	2,7	1	freq	10	0,5	5	55,55555556	candle	0	NA	0
16CV	1	24	2,7	1	rare	10	0,436507937	3,5	55,55555556	candle	0	NA	0
16CV	1	24	2,7	1	unknown	7	0,645833333	3,5	55,55555556	candle	0	NA	0
16CV	1	24	2,7	1	freq	10	0,5	5	55,55555556	pyramid	1	1	0,853333333
16CV	1	24	2,7	1	rare	10	0,436507937	3,5	55,55555556	pyramid	1	1	0,853333333
16CV	1	24	2,7	1	unknown	7	0,645833333	3,5	55,55555556	pyramid	1	1	0,853333333
16CV	1	24	2,7	1	freq	10	0,5	5	55,55555556	cube	0	1	0
16CV	1	24	2,7	1	rare	10	0,436507937	3,5	55,55555556	cube	0	1	0
16CV	1	24	2,7	1	unknown	7	0,645833333	3,5	55,55555556	cube	0	1	0
17RM	0	30	2,8	2	freq	6	0,333333333	5	NA	candle	0	NA	0
17RM	0	30	2,8	2	rare	4,5	0,365079365	4,5	NA	candle	0	NA	0
17RM	0	30	2,8	2	unknown	4,5	0,472222222	3,5	NA	candle	0	NA	0
17RM	0	30	2,8	2	freq	6	0,333333333	5	NA	pyramid	0	1	0
17RM	0	30	2,8	2	rare	4,5	0,365079365	4,5	NA	pyramid	0	1	0
17RM	0	30	2,8	2	unknown	4,5	0,472222222	3,5	NA	pyramid	0	1	0
17RM	0	30	2,8	2	freq	6	0,333333333	5	NA	cube	0	1	0
17RM	0	30	2,8	2	rare	4,5	0,365079365	4,5	NA	cube	0	1	0
17RM	0	30	2,8	2	unknown	4,5	0,472222222	3,5	NA	cube	0	1	0
18AV	1	21	3	3	freq	10	0,541666667	5	65,27777778	candle	NA	NA	NA
18AV	1	21	3	3	rare	12	0,527777778	3,5	65,27777778	candle	NA	NA	NA
18AV	1	21	3	3	unknown	9	0,645833333	1,5	65,27777778	candle	NA	NA	NA
18AV	1	21	3	3	freq	10	0,541666667	5	65,27777778	pyramid	0	1	0
18AV	1	21	3	3	rare	12	0,527777778	3,5	65,27777778	pyramid	0	1	0
18AV	1	21	3	3	unknown	9	0,645833333	1,5	65,27777778	pyramid	0	1	0
18AV	1	21	3	3	freq	10	0,541666667	5	65,27777778	cube	0	1	0
18AV	1	21	3	3	rare	12	0,527777778	3,5	65,27777778	cube	0	1	0
18AV	1	21	3	3	unknown	9	0,645833333	1,5	65,27777778	cube	0	1	0
19DG	0	28	3,1	1	freq	10,5	0,5	4	66,66666667	candle	1	NA	0,002083333
19DG	0	28	3,1	1	rare	12,5	0,765873016	3,5	66,66666667	candle	1	NA	0,002083333
19DG	0	28	3,1	1	unknown	8	0,715277778	2	66,66666667	candle	1	NA	0,002083333
19DG	0	28	3,1	1	freq	10,5	0,5	4	66,66666667	pyramid	0	0	0
19DG	0	28	3,1	1	rare	12,5	0,765873016	3,5	66,66666667	pyramid	0	0	0
19DG	0	28	3,1	1	unknown	8	0,715277778	2	66,66666667	pyramid	0	0	0
19DG	0	28	3,1	1	freq	10,5	0,5	4	66,66666667	cube	1	1	0,5
19DG	0	28	3,1	1	rare	12,5	0,765873016	3,5	66,66666667	cube	1	1	0,5
19DG	0	28	3,1	1	unknown	8	0,715277778	2	66,66666667	cube	1	1	0,5
20MV	1	21	2,9	2	freq	19	0,763888889	5	69,44444444	candle	0	NA	0
20MV	1	21	2,9	2	rare	20	0,765873016	4,5	69,44444444	candle	0	NA	0
20MV	1	21	2,9	2	unknown	12,5	0,833333333	1,5	69,44444444	candle	0	NA	0
20MV	1	21	2,9	2	freq	19	0,763888889	5	69,44444444	pyramid	0	1	0
20MV	1	21	2,9	2	rare	20	0,765873016	4,5	69,44444444	pyramid	0	1	0
20MV	1	21	2,9	2	unknown	12,5	0,833333333	1,5	69,44444444	pyramid	0	1	0
20MV	1	21	2,9	2	freq	19	0,763888889	5	69,44444444	cube	0	1	0
20MV	1	21	2,9	2	rare	20	0,765873016	4,5	69,44444444	cube	0	1	0
20MV	1	21	2,9	2	unknown	12,5	0,833333333	1,5	69,44444444	cube	0	1	0
21JD	0	19	2,8	3	freq	10	0,722222222	5	41,66666667	candle	NA	NA	NA
21JD	0	19	2,8	3	rare	14,5	0,658730159	4,5	41,66666667	candle	NA	NA	NA
21JD	0	19	2,8	3	unknown	12	0,819444444	3,5	41,66666667	candle	NA	NA	NA
21JD	0	19	2,8	3	freq	10	0,722222222	5	41,66666667	pyramid	0	1	0
21JD	0	19	2,8	3	rare	14,5	0,658730159	4,5	41,66666667	pyramid	0	1	0
21JD	0	19	2,8	3	unknown	12	0,819444444	3,5	41,66666667	pyramid	0	1	0
21JD	0	19	2,8	3	freq	10	0,722222222	5	41,66666667	cube	0	0	0
21JD	0	19	2,8	3	rare	14,5	0,658730159	4,5	41,66666667	cube	0	0	0
21JD	0	19	2,8	3	unknown	12	0,819444444	3,5	41,66666667	cube	0	0	0
22AA	1	21	3,2	1	freq	9,5	0,652777778	5	56,94444444	candle	NA	NA	NA
22AA	1	21	3,2	1	rare	10	0,511904762	4,5	56,94444444	candle	NA	NA	NA
22AA	1	21	3,2	1	unknown	10	0,722222222	1,5	56,94444444	candle	NA	NA	NA
22AA	1	21	3,2	1	freq	9,5	0,652777778	5	56,94444444	pyramid	0	0	0
22AA	1	21	3,2	1	rare	10	0,511904762	4,5	56,94444444	pyramid	0	0	0
22AA	1	21	3,2	1	unknown	10	0,722222222	1,5	56,94444444	pyramid	0	0	0
22AA	1	21	3,2	1	freq	9,5	0,652777778	5	56,94444444	cube	1	1	0,026667
22AA	1	21	3,2	1	rare	10	0,511904762	4,5	56,94444444	cube	1	1	0,026667
22AA	1	21	3,2	1	unknown	10	0,722222222	1,5	56,94444444	cube	1	1	0,026667
23LF	1	27	2,9	2	freq	5,5	0,534722222	5	30,55555556	candle	0	NA	0
23LF	1	27	2,9	2	rare	6,5	0,511904762	3	30,55555556	candle	0	NA	0
23LF	1	27	2,9	2	unknown	7	0,555555556	4	30,55555556	candle	0	NA	0
23LF	1	27	2,9	2	freq	5,5	0,534722222	5	30,55555556	pyramid	0	1	0
23LF	1	27	2,9	2	rare	6,5	0,511904762	3	30,55555556	pyramid	0	1	0
23LF	1	27	2,9	2	unknown	7	0,555555556	4	30,55555556	pyramid	0	1	0
23LF	1	27	2,9	2	freq	5,5	0,534722222	5	30,55555556	cube	0	0	0
23LF	1	27	2,9	2	rare	6,5	0,511904762	3	30,55555556	cube	0	0	0
23LF	1	27	2,9	2	unknown	7	0,555555556	4	30,55555556	cube	0	0	0
24LS	1	24	3	3	freq	10,5	0,611111111	5	88,88888889	candle	1	NA	0,002083333
24LS	1	24	3	3	rare	8,5	0,436507937	4,5	88,88888889	candle	1	NA	0,002083333
24LS	1	24	3	3	unknown	7	0,645833333	1	88,88888889	candle	1	NA	0,002083333
24LS	1	24	3	3	freq	10,5	0,611111111	5	88,88888889	pyramid	1	1	0,423333333
24LS	1	24	3	3	rare	8,5	0,436507937	4,5	88,88888889	pyramid	1	1	0,423333333
24LS	1	24	3	3	unknown	7	0,645833333	1	88,88888889	pyramid	1	1	0,423333333
24LS	1	24	3	3	freq	10,5	0,611111111	5	88,88888889	cube	0	0	0
24LS	1	24	3	3	rare	8,5	0,436507937	4,5	88,88888889	cube	0	0	0
24LS	1	24	3	3	unknown	7	0,645833333	1	88,88888889	cube	0	0	0
25MH	0	30	2,4	1	freq	8	0,527777778	5	34,72222222	candle	1	NA	0,002083333
25MH	0	30	2,4	1	rare	8	0,492063492	3	34,72222222	candle	1	NA	0,002083333
25MH	0	30	2,4	1	unknown	6	0,555555556	3	34,72222222	candle	1	NA	0,002083333
25MH	0	30	2,4	1	freq	8	0,527777778	5	34,72222222	pyramid	0	0	0
25MH	0	30	2,4	1	rare	8	0,492063492	3	34,72222222	pyramid	0	0	0
25MH	0	30	2,4	1	unknown	6	0,555555556	3	34,72222222	pyramid	0	0	0
25MH	0	30	2,4	1	freq	8	0,527777778	5	34,72222222	cube	1	0	0,03
25MH	0	30	2,4	1	rare	8	0,492063492	3	34,72222222	cube	1	0	0,03
25MH	0	30	2,4	1	unknown	6	0,555555556	3	34,72222222	cube	1	0	0,03
26SV	0	24	2,7	2	freq	6,5	0,333333333	4,5	87,5	candle	1	NA	0,58125
26SV	0	24	2,7	2	rare	7	0,492063492	4,5	87,5	candle	1	NA	0,58125
26SV	0	24	2,7	2	unknown	4,5	0,534722222	3	87,5	candle	1	NA	0,58125
26SV	0	24	2,7	2	freq	6,5	0,333333333	4,5	87,5	pyramid	1	1	0,51
26SV	0	24	2,7	2	rare	7	0,492063492	4,5	87,5	pyramid	1	1	0,51
26SV	0	24	2,7	2	unknown	4,5	0,534722222	3	87,5	pyramid	1	1	0,51
26SV	0	24	2,7	2	freq	6,5	0,333333333	4,5	87,5	cube	0	1	0
26SV	0	24	2,7	2	rare	7	0,492063492	4,5	87,5	cube	0	1	0
26SV	0	24	2,7	2	unknown	4,5	0,534722222	3	87,5	cube	0	1	0
27TD	1	19	3	3	freq	12,5	0,611111111	5	94,44444444	candle	NA	NA	NA
27TD	1	19	3	3	rare	12,5	0,619047619	4	94,44444444	candle	NA	NA	NA
27TD	1	19	3	3	unknown	9,5	0,888888889	1,5	94,44444444	candle	NA	NA	NA
27TD	1	19	3	3	freq	12,5	0,611111111	5	94,44444444	pyramid	1	1	0,78
27TD	1	19	3	3	rare	12,5	0,619047619	4	94,44444444	pyramid	1	1	0,78
27TD	1	19	3	3	unknown	9,5	0,888888889	1,5	94,44444444	pyramid	1	1	0,78
27TD	1	19	3	3	freq	12,5	0,611111111	5	94,44444444	cube	0	0	0
27TD	1	19	3	3	rare	12,5	0,619047619	4	94,44444444	cube	0	0	0
27TD	1	19	3	3	unknown	9,5	0,888888889	1,5	94,44444444	cube	0	0	0
28CN	1	19	3,1	1	freq	9	0,555555556	4,5	58,33333333	candle	1	NA	0,508333333
28CN	1	19	3,1	1	rare	9	0,400793651	2	58,33333333	candle	1	NA	0,508333333
28CN	1	19	3,1	1	unknown	5,5	0,583333333	2,5	58,33333333	candle	1	NA	0,508333333
28CN	1	19	3,1	1	freq	9	0,555555556	4,5	58,33333333	pyramid	0	1	0
28CN	1	19	3,1	1	rare	9	0,400793651	2	58,33333333	pyramid	0	1	0
28CN	1	19	3,1	1	unknown	5,5	0,583333333	2,5	58,33333333	pyramid	0	1	0
28CN	1	19	3,1	1	freq	9	0,555555556	4,5	58,33333333	cube	0	0	0
28CN	1	19	3,1	1	rare	9	0,400793651	2	58,33333333	cube	0	0	0
28CN	1	19	3,1	1	unknown	5,5	0,583333333	2,5	58,33333333	cube	0	0	0
29RB	1	27	2,1	2	freq	9,5	0,388888889	4,5	72,22222222	candle	NA	NA	NA
29RB	1	27	2,1	2	rare	11,5	0,603174603	4	72,22222222	candle	NA	NA	NA
29RB	1	27	2,1	2	unknown	5,5	0,701388889	3	72,22222222	candle	NA	NA	NA
29RB	1	27	2,1	2	freq	9,5	0,388888889	4,5	72,22222222	pyramid	1	1	0,736666667
29RB	1	27	2,1	2	rare	11,5	0,603174603	4	72,22222222	pyramid	1	1	0,736666667
29RB	1	27	2,1	2	unknown	5,5	0,701388889	3	72,22222222	pyramid	1	1	0,736666667
29RB	1	27	2,1	2	freq	9,5	0,388888889	4,5	72,22222222	cube	1	1	0,63
29RB	1	27	2,1	2	rare	11,5	0,603174603	4	72,22222222	cube	1	1	0,63
29RB	1	27	2,1	2	unknown	5,5	0,701388889	3	72,22222222	cube	1	1	0,63
30MO	1	21	2,8	3	freq	6,5	0,472222222	5	79,16666667	candle	1	NA	0,704166667
30MO	1	21	2,8	3	rare	8	0,400793651	4	79,16666667	candle	1	NA	0,704166667
30MO	1	21	2,8	3	unknown	5,5	0,5	2,5	79,16666667	candle	1	NA	0,704166667
30MO	1	21	2,8	3	freq	6,5	0,472222222	5	79,16666667	pyramid	1	1	0,93
30MO	1	21	2,8	3	rare	8	0,400793651	4	79,16666667	pyramid	1	1	0,93
30MO	1	21	2,8	3	unknown	5,5	0,5	2,5	79,16666667	pyramid	1	1	0,93
30MO	1	21	2,8	3	freq	6,5	0,472222222	5	79,16666667	cube	1	1	0,54
30MO	1	21	2,8	3	rare	8	0,400793651	4	79,16666667	cube	1	1	0,54
30MO	1	21	2,8	3	unknown	5,5	0,5	2,5	79,16666667	cube	1	1	0,54
31JV	1	20	3	1	freq	9,5	0,555555556	5	52,77777778	candle	1	NA	0,772916667
31JV	1	20	3	1	rare	10	0,436507937	2,5	52,77777778	candle	1	NA	0,772916667
31JV	1	20	3	1	unknown	10	0,659722222	3	52,77777778	candle	1	NA	0,772916667
31JV	1	20	3	1	freq	9,5	0,555555556	5	52,77777778	pyramid	0	1	0
31JV	1	20	3	1	rare	10	0,436507937	2,5	52,77777778	pyramid	0	1	0
31JV	1	20	3	1	unknown	10	0,659722222	3	52,77777778	pyramid	0	1	0
31JV	1	20	3	1	freq	9,5	0,555555556	5	52,77777778	cube	0	0	0
31JV	1	20	3	1	rare	10	0,436507937	2,5	52,77777778	cube	0	0	0
31JV	1	20	3	1	unknown	10	0,659722222	3	52,77777778	cube	0	0	0
32JV	1	19	2,8	2	freq	6,5	0,5	5	59,72222222	candle	1	NA	0,235416667
32JV	1	19	2,8	2	rare	7,5	0,436507937	4	59,72222222	candle	1	NA	0,235416667
32JV	1	19	2,8	2	unknown	5,5	0,534722222	1,5	59,72222222	candle	1	NA	0,235416667
32JV	1	19	2,8	2	freq	6,5	0,5	5	59,72222222	pyramid	0	0	0
32JV	1	19	2,8	2	rare	7,5	0,436507937	4	59,72222222	pyramid	0	0	0
32JV	1	19	2,8	2	unknown	5,5	0,534722222	1,5	59,72222222	pyramid	0	0	0
32JV	1	19	2,8	2	freq	6,5	0,5	5	59,72222222	cube	0	1	0
32JV	1	19	2,8	2	rare	7,5	0,436507937	4	59,72222222	cube	0	1	0
32JV	1	19	2,8	2	unknown	5,5	0,534722222	1,5	59,72222222	cube	0	1	0
33AS	1	22	2,7	3	freq	5,5	0,5	5	94,44444444	candle	NA	NA	NA
33AS	1	22	2,7	3	rare	8,5	0,400793651	3,5	94,44444444	candle	NA	NA	NA
33AS	1	22	2,7	3	unknown	6,5	0,534722222	1	94,44444444	candle	NA	NA	NA
33AS	1	22	2,7	3	freq	5,5	0,5	5	94,44444444	pyramid	1	1	0,12
33AS	1	22	2,7	3	rare	8,5	0,400793651	3,5	94,44444444	pyramid	1	1	0,12
33AS	1	22	2,7	3	unknown	6,5	0,534722222	1	94,44444444	pyramid	1	1	0,12
33AS	1	22	2,7	3	freq	5,5	0,5	5	94,44444444	cube	1	1	0,51
33AS	1	22	2,7	3	rare	8,5	0,400793651	3,5	94,44444444	cube	1	1	0,51
33AS	1	22	2,7	3	unknown	6,5	0,534722222	1	94,44444444	cube	1	1	0,51
34VW	1	21	3	1	freq	10,5	0,590277778	4,5	58,33333333	candle	NA	NA	NA
34VW	1	21	3	1	rare	11	0,492063492	3	58,33333333	candle	NA	NA	NA
34VW	1	21	3	1	unknown	7	0,611111111	2	58,33333333	candle	NA	NA	NA
34VW	1	21	3	1	freq	10,5	0,590277778	4,5	58,33333333	pyramid	0	1	0
34VW	1	21	3	1	rare	11	0,492063492	3	58,33333333	pyramid	0	1	0
34VW	1	21	3	1	unknown	7	0,611111111	2	58,33333333	pyramid	0	1	0
34VW	1	21	3	1	freq	10,5	0,590277778	4,5	58,33333333	cube	0	1	0
34VW	1	21	3	1	rare	11	0,492063492	3	58,33333333	cube	0	1	0
34VW	1	21	3	1	unknown	7	0,611111111	2	58,33333333	cube	0	1	0
35FT	0	24	3,6	2	freq	6	0,444444444	5	NA	candle	1	NA	0,541666667
35FT	0	24	3,6	2	rare	6,5	0,567460317	4,5	NA	candle	1	NA	0,541666667
35FT	0	24	3,6	2	unknown	4,5	0,590277778	4	NA	candle	1	NA	0,541666667
35FT	0	24	3,6	2	freq	6	0,444444444	5	NA	pyramid	0	1	0
35FT	0	24	3,6	2	rare	6,5	0,567460317	4,5	NA	pyramid	0	1	0
35FT	0	24	3,6	2	unknown	4,5	0,590277778	4	NA	pyramid	0	1	0
35FT	0	24	3,6	2	freq	6	0,444444444	5	NA	cube	1	1	0,696667
35FT	0	24	3,6	2	rare	6,5	0,567460317	4,5	NA	cube	1	1	0,696667
35FT	0	24	3,6	2	unknown	4,5	0,590277778	4	NA	cube	1	1	0,696667
36AV	1	28	2,6	3	freq	11	0,611111111	5	54,16666667	candle	1	NA	0,002083333
36AV	1	28	2,6	3	rare	10,5	0,400793651	4,5	54,16666667	candle	1	NA	0,002083333
36AV	1	28	2,6	3	unknown	10,5	0,645833333	1,5	54,16666667	candle	1	NA	0,002083333
36AV	1	28	2,6	3	freq	11	0,611111111	5	54,16666667	pyramid	0	1	0
36AV	1	28	2,6	3	rare	10,5	0,400793651	4,5	54,16666667	pyramid	0	1	0
36AV	1	28	2,6	3	unknown	10,5	0,645833333	1,5	54,16666667	pyramid	0	1	0
36AV	1	28	2,6	3	freq	11	0,611111111	5	54,16666667	cube	1	0	0,193333
36AV	1	28	2,6	3	rare	10,5	0,400793651	4,5	54,16666667	cube	1	0	0,193333
36AV	1	28	2,6	3	unknown	10,5	0,645833333	1,5	54,16666667	cube	1	0	0,193333
37AM	0	23	3,2	1	freq	11,5	0,666666667	4,5	52,77777778	candle	1	NA	0,1625
37AM	0	23	3,2	1	rare	13,5	0,674603175	3,5	52,77777778	candle	1	NA	0,1625
37AM	0	23	3,2	1	unknown	10	0,763888889	1	52,77777778	candle	1	NA	0,1625
37AM	0	23	3,2	1	freq	11,5	0,666666667	4,5	52,77777778	pyramid	0	1	0
37AM	0	23	3,2	1	rare	13,5	0,674603175	3,5	52,77777778	pyramid	0	1	0
37AM	0	23	3,2	1	unknown	10	0,763888889	1	52,77777778	pyramid	0	1	0
37AM	0	23	3,2	1	freq	11,5	0,666666667	4,5	52,77777778	cube	0	1	0
37AM	0	23	3,2	1	rare	13,5	0,674603175	3,5	52,77777778	cube	0	1	0
37AM	0	23	3,2	1	unknown	10	0,763888889	1	52,77777778	cube	0	1	0
38SE	1	27	3	2	freq	7,5	0,388888889	5	NA	candle	1	NA	0,097916667
38SE	1	27	3	2	rare	6,5	0,436507937	4	NA	candle	1	NA	0,097916667
38SE	1	27	3	2	unknown	4	0,645833333	3,5	NA	candle	1	NA	0,097916667
38SE	1	27	3	2	freq	7,5	0,388888889	5	NA	pyramid	0	1	0
38SE	1	27	3	2	rare	6,5	0,436507937	4	NA	pyramid	0	1	0
38SE	1	27	3	2	unknown	4	0,645833333	3,5	NA	pyramid	0	1	0
38SE	1	27	3	2	freq	7,5	0,388888889	5	NA	cube	0	1	0
38SE	1	27	3	2	rare	6,5	0,436507937	4	NA	cube	0	1	0
38SE	1	27	3	2	unknown	4	0,645833333	3,5	NA	cube	0	1	0
39DP	1	18	2,6	3	freq	8	0,5	5	44,44444444	candle	1	NA	0,385416667
39DP	1	18	2,6	3	rare	6	0,456349206	3	44,44444444	candle	1	NA	0,385416667
39DP	1	18	2,6	3	unknown	5	0,652777778	1	44,44444444	candle	1	NA	0,385416667
39DP	1	18	2,6	3	freq	8	0,5	5	44,44444444	pyramid	0	0	0
39DP	1	18	2,6	3	rare	6	0,456349206	3	44,44444444	pyramid	0	0	0
39DP	1	18	2,6	3	unknown	5	0,652777778	1	44,44444444	pyramid	0	0	0
39DP	1	18	2,6	3	freq	8	0,5	5	44,44444444	cube	0	0	0
39DP	1	18	2,6	3	rare	6	0,456349206	3	44,44444444	cube	0	0	0
39DP	1	18	2,6	3	unknown	5	0,652777778	1	44,44444444	cube	0	0	0
40LO	1	21	2,5	1	freq	10,5	0,444444444	5	83,33333333	candle	1	NA	0,339583333
40LO	1	21	2,5	1	rare	5,5	0,30952381	2,5	83,33333333	candle	1	NA	0,339583333
40LO	1	21	2,5	1	unknown	4,5	0,652777778	1	83,33333333	candle	1	NA	0,339583333
40LO	1	21	2,5	1	freq	10,5	0,444444444	5	83,33333333	pyramid	0	1	0
40LO	1	21	2,5	1	rare	5,5	0,30952381	2,5	83,33333333	pyramid	0	1	0
40LO	1	21	2,5	1	unknown	4,5	0,652777778	1	83,33333333	pyramid	0	1	0
40LO	1	21	2,5	1	freq	10,5	0,444444444	5	83,33333333	cube	0	1	0
40LO	1	21	2,5	1	rare	5,5	0,30952381	2,5	83,33333333	cube	0	1	0
40LO	1	21	2,5	1	unknown	4,5	0,652777778	1	83,33333333	cube	0	1	0
41JR	0	23	4	2	freq	10,5	0,666666667	5	27,77777778	candle	0	NA	0
41JR	0	23	4	2	rare	9	0,603174603	4,5	27,77777778	candle	0	NA	0
41JR	0	23	4	2	unknown	9	0,701388889	2,5	27,77777778	candle	0	NA	0
41JR	0	23	4	2	freq	10,5	0,666666667	5	27,77777778	pyramid	0	0	0
41JR	0	23	4	2	rare	9	0,603174603	4,5	27,77777778	pyramid	0	0	0
41JR	0	23	4	2	unknown	9	0,701388889	2,5	27,77777778	pyramid	0	0	0
41JR	0	23	4	2	freq	10,5	0,666666667	5	27,77777778	cube	0	1	0
41JR	0	23	4	2	rare	9	0,603174603	4,5	27,77777778	cube	0	1	0
41JR	0	23	4	2	unknown	9	0,701388889	2,5	27,77777778	cube	0	1	0
42TH	1	21	3,3	3	freq	12,5	0,583333333	5	94,44444444	candle	1	NA	0,477083333
42TH	1	21	3,3	3	rare	13,5	0,666666667	4,5	94,44444444	candle	1	NA	0,477083333
42TH	1	21	3,3	3	unknown	8	0,833333333	4	94,44444444	candle	1	NA	0,477083333
42TH	1	21	3,3	3	freq	12,5	0,583333333	5	94,44444444	pyramid	0	1	0,356666667
42TH	1	21	3,3	3	rare	13,5	0,666666667	4,5	94,44444444	pyramid	0	1	0,356666667
42TH	1	21	3,3	3	unknown	8	0,833333333	4	94,44444444	pyramid	0	1	0,356666667
42TH	1	21	3,3	3	freq	12,5	0,583333333	5	94,44444444	cube	1	1	0,006666667
42TH	1	21	3,3	3	rare	13,5	0,666666667	4,5	94,44444444	cube	1	1	0,006666667
42TH	1	21	3,3	3	unknown	8	0,833333333	4	94,44444444	cube	1	1	0,006666667
43TJ	1	20	3,1	1	freq	5,5	0,333333333	5	73,61111111	candle	1	NA	0,625
43TJ	1	20	3,1	1	rare	5	0,384920635	4	73,61111111	candle	1	NA	0,625
43TJ	1	20	3,1	1	unknown	4	0,541666667	4,5	73,61111111	candle	1	NA	0,625
43TJ	1	20	3,1	1	freq	5,5	0,333333333	5	73,61111111	pyramid	1	1	0
43TJ	1	20	3,1	1	rare	5	0,384920635	4	73,61111111	pyramid	1	1	0
43TJ	1	20	3,1	1	unknown	4	0,541666667	4,5	73,61111111	pyramid	1	1	0
43TJ	1	20	3,1	1	freq	5,5	0,333333333	5	73,61111111	cube	0	1	0
43TJ	1	20	3,1	1	rare	5	0,384920635	4	73,61111111	cube	0	1	0
43TJ	1	20	3,1	1	unknown	4	0,541666667	4,5	73,61111111	cube	0	1	0
44QW	1	27	3,5	2	freq	5,5	0,365079365	5	66,66666667	candle	1	NA	0,24375
44QW	1	27	3,5	2	rare	7	0,388888889	4	66,66666667	candle	1	NA	0,24375
44QW	1	27	3,5	2	unknown	4	0,541666667	3	66,66666667	candle	1	NA	0,24375
44QW	1	27	3,5	2	freq	5,5	0,365079365	5	66,66666667	pyramid	0	1	0,78
44QW	1	27	3,5	2	rare	7	0,388888889	4	66,66666667	pyramid	0	1	0,78
44QW	1	27	3,5	2	unknown	4	0,541666667	3	66,66666667	pyramid	0	1	0,78
44QW	1	27	3,5	2	freq	5,5	0,365079365	5	66,66666667	cube	0	0	0
44QW	1	27	3,5	2	rare	7	0,388888889	4	66,66666667	cube	0	0	0
44QW	1	27	3,5	2	unknown	4	0,541666667	3	66,66666667	cube	0	0	0
45NR	1	21	3	3	freq	12,5	0,674603175	5	84,72222222	candle	1	NA	0,397916667
45NR	1	21	3	3	rare	12	0,777777778	4,5	84,72222222	candle	1	NA	0,397916667
45NR	1	21	3	3	unknown	10,5	0,9375	3,5	84,72222222	candle	1	NA	0,397916667
45NR	1	21	3	3	freq	12,5	0,674603175	5	84,72222222	pyramid	1	1	0,676666667
45NR	1	21	3	3	rare	12	0,777777778	4,5	84,72222222	pyramid	1	1	0,676666667
45NR	1	21	3	3	unknown	10,5	0,9375	3,5	84,72222222	pyramid	1	1	0,676666667
45NR	1	21	3	3	freq	12,5	0,674603175	5	84,72222222	cube	1	1	0,2
45NR	1	21	3	3	rare	12	0,777777778	4,5	84,72222222	cube	1	1	0,2
45NR	1	21	3	3	unknown	10,5	0,9375	3,5	84,72222222	cube	1	1	0,2
46AC	1	28	3,4	1	freq	6	0,444444444	5	41,66666667	candle	0	NA	0
46AC	1	28	3,4	1	rare	7	0,527777778	4,5	41,66666667	candle	0	NA	0
46AC	1	28	3,4	1	unknown	5,5	0,576388889	2,5	41,66666667	candle	0	NA	0
46AC	1	28	3,4	1	freq	6	0,444444444	5	41,66666667	pyramid	0	0	0
46AC	1	28	3,4	1	rare	7	0,527777778	4,5	41,66666667	pyramid	0	0	0
46AC	1	28	3,4	1	unknown	5,5	0,576388889	2,5	41,66666667	pyramid	0	0	0
46AC	1	28	3,4	1	freq	6	0,444444444	5	41,66666667	cube	0	0	0
46AC	1	28	3,4	1	rare	7	0,527777778	4,5	41,66666667	cube	0	0	0
46AC	1	28	3,4	1	unknown	5,5	0,576388889	2,5	41,66666667	cube	0	0	0
47IW	1	22	2,8	2	freq	11,5	0,567460317	5	79,16666667	candle	1	NA	0,075
47IW	1	22	2,8	2	rare	12	0,611111111	4	79,16666667	candle	1	NA	0,075
47IW	1	22	2,8	2	unknown	8,5	0,708333333	4,5	79,16666667	candle	1	NA	0,075
47IW	1	22	2,8	2	freq	11,5	0,567460317	5	79,16666667	pyramid	0	1	0
47IW	1	22	2,8	2	rare	12	0,611111111	4	79,16666667	pyramid	0	1	0
47IW	1	22	2,8	2	unknown	8,5	0,708333333	4,5	79,16666667	pyramid	0	1	0
47IW	1	22	2,8	2	freq	11,5	0,567460317	5	79,16666667	cube	0	1	0
47IW	1	22	2,8	2	rare	12	0,611111111	4	79,16666667	cube	0	1	0
47IW	1	22	2,8	2	unknown	8,5	0,708333333	4,5	79,16666667	cube	0	1	0
48FG	0	29	2,9	3	freq	5	0,198412698	5	90,27777778	candle	1	NA	0,047916667
48FG	0	29	2,9	3	rare	5	0,333333333	3	90,27777778	candle	1	NA	0,047916667
48FG	0	29	2,9	3	unknown	3	0,465277778	2,5	90,27777778	candle	1	NA	0,047916667
48FG	0	29	2,9	3	freq	5	0,198412698	5	90,27777778	pyramid	1	1	0,706666667
48FG	0	29	2,9	3	rare	5	0,333333333	3	90,27777778	pyramid	1	1	0,706666667
48FG	0	29	2,9	3	unknown	3	0,465277778	2,5	90,27777778	pyramid	1	1	0,706666667
48FG	0	29	2,9	3	freq	5	0,198412698	5	90,27777778	cube	1	1	0,326666667
48FG	0	29	2,9	3	rare	5	0,333333333	3	90,27777778	cube	1	1	0,326666667
48FG	0	29	2,9	3	unknown	3	0,465277778	2,5	90,27777778	cube	1	1	0,326666667
49SH	1	20	2,6	1	freq	9	0,531746032	5	90,27777778	candle	NA	NA	NA
49SH	1	20	2,6	1	rare	8	0,5	4,5	90,27777778	candle	NA	NA	NA
49SH	1	20	2,6	1	unknown	6	0,645833333	4,5	90,27777778	candle	NA	NA	NA
49SH	1	20	2,6	1	freq	9	0,531746032	5	90,27777778	pyramid	0	0	0
49SH	1	20	2,6	1	rare	8	0,5	4,5	90,27777778	pyramid	0	0	0
49SH	1	20	2,6	1	unknown	6	0,645833333	4,5	90,27777778	pyramid	0	0	0
49SH	1	20	2,6	1	freq	9	0,531746032	5	90,27777778	cube	0	0	0
49SH	1	20	2,6	1	rare	8	0,5	4,5	90,27777778	cube	0	0	0
49SH	1	20	2,6	1	unknown	6	0,645833333	4,5	90,27777778	cube	0	0	0
50TT	1	20	3,2	2	freq	10	0,547619048	5	97,22222222	candle	1	NA	0,552083333
50TT	1	20	3,2	2	rare	10,5	0,652777778	4,5	97,22222222	candle	1	NA	0,552083333
50TT	1	20	3,2	2	unknown	6,5	0,666666667	1	97,22222222	candle	1	NA	0,552083333
50TT	1	20	3,2	2	freq	10	0,547619048	5	97,22222222	pyramid	1	1	0,806666667
50TT	1	20	3,2	2	rare	10,5	0,652777778	4,5	97,22222222	pyramid	1	1	0,806666667
50TT	1	20	3,2	2	unknown	6,5	0,666666667	1	97,22222222	pyramid	1	1	0,806666667
50TT	1	20	3,2	2	freq	10	0,547619048	5	97,22222222	cube	0	1	0
50TT	1	20	3,2	2	rare	10,5	0,652777778	4,5	97,22222222	cube	0	1	0
50TT	1	20	3,2	2	unknown	6,5	0,666666667	1	97,22222222	cube	0	1	0
51HK	1	30	3,1	3	freq	8	0,436507937	4,5	81,94444444	candle	0	NA	0
51HK	1	30	3,1	3	rare	9	0,527777778	2,5	81,94444444	candle	0	NA	0
51HK	1	30	3,1	3	unknown	9	0,666666667	3,5	81,94444444	candle	0	NA	0
51HK	1	30	3,1	3	freq	8	0,436507937	4,5	81,94444444	pyramid	0	0	0
51HK	1	30	3,1	3	rare	9	0,527777778	2,5	81,94444444	pyramid	0	0	0
51HK	1	30	3,1	3	unknown	9	0,666666667	3,5	81,94444444	pyramid	0	0	0
51HK	1	30	3,1	3	freq	8	0,436507937	4,5	81,94444444	cube	0	0	0
51HK	1	30	3,1	3	rare	9	0,527777778	2,5	81,94444444	cube	0	0	0
51HK	1	30	3,1	3	unknown	9	0,666666667	3,5	81,94444444	cube	0	0	0
52WB	0	20	3,4	1	freq	11,5	0,511904762	5	66,66666667	candle	NA	NA	NA
52WB	0	20	3,4	1	rare	9,5	0,777777778	4,5	66,66666667	candle	NA	NA	NA
52WB	0	20	3,4	1	unknown	9,5	0,9375	3	66,66666667	candle	NA	NA	NA
52WB	0	20	3,4	1	freq	11,5	0,511904762	5	66,66666667	pyramid	1	1	0,46
52WB	0	20	3,4	1	rare	9,5	0,777777778	4,5	66,66666667	pyramid	1	1	0,46
52WB	0	20	3,4	1	unknown	9,5	0,9375	3	66,66666667	pyramid	1	1	0,46
52WB	0	20	3,4	1	freq	11,5	0,511904762	5	66,66666667	cube	0	1	0
52WB	0	20	3,4	1	rare	9,5	0,777777778	4,5	66,66666667	cube	0	1	0
52WB	0	20	3,4	1	unknown	9,5	0,9375	3	66,66666667	cube	0	1	0
53LD	1	25	2,8	2	freq	9,5	0,277777778	5	61,11111111	candle	NA	NA	NA
53LD	1	25	2,8	2	rare	6	0,400793651	4	61,11111111	candle	NA	NA	NA
53LD	1	25	2,8	2	unknown	4,5	0,590277778	2	61,11111111	candle	NA	NA	NA
53LD	1	25	2,8	2	freq	9,5	0,277777778	5	61,11111111	pyramid	1	1	0,776666667
53LD	1	25	2,8	2	rare	6	0,400793651	4	61,11111111	pyramid	1	1	0,776666667
53LD	1	25	2,8	2	unknown	4,5	0,590277778	2	61,11111111	pyramid	1	1	0,776666667
53LD	1	25	2,8	2	freq	9,5	0,277777778	5	61,11111111	cube	0	1	0
53LD	1	25	2,8	2	rare	6	0,400793651	4	61,11111111	cube	0	1	0
53LD	1	25	2,8	2	unknown	4,5	0,590277778	2	61,11111111	cube	0	1	0
54MV	0	23	3,4	3	freq	9	0,547619048	5	51,38888889	candle	1	NA	0,472916667
54MV	0	23	3,4	3	rare	9,5	0,666666667	4	51,38888889	candle	1	NA	0,472916667
54MV	0	23	3,4	3	unknown	6,5	0,826388889	3,5	51,38888889	candle	1	NA	0,472916667
54MV	0	23	3,4	3	freq	9	0,547619048	5	51,38888889	pyramid	0	1	0
54MV	0	23	3,4	3	rare	9,5	0,666666667	4	51,38888889	pyramid	0	1	0
54MV	0	23	3,4	3	unknown	6,5	0,826388889	3,5	51,38888889	pyramid	0	1	0
54MV	0	23	3,4	3	freq	9	0,547619048	5	51,38888889	cube	0	1	0
54MV	0	23	3,4	3	rare	9,5	0,666666667	4	51,38888889	cube	0	1	0
54MV	0	23	3,4	3	unknown	6,5	0,826388889	3,5	51,38888889	cube	0	1	0
55SK	0	18	3,1	1	freq	13	0,69047619	4	93,05555556	candle	1	NA	0,25625
55SK	0	18	3,1	1	rare	13,5	0,777777778	5	93,05555556	candle	1	NA	0,25625
55SK	0	18	3,1	1	unknown	9,5	0,9375	1,5	93,05555556	candle	1	NA	0,25625
55SK	0	18	3,1	1	freq	13	0,69047619	4	93,05555556	pyramid	0	1	0
55SK	0	18	3,1	1	rare	13,5	0,777777778	5	93,05555556	pyramid	0	1	0
55SK	0	18	3,1	1	unknown	9,5	0,9375	1,5	93,05555556	pyramid	0	1	0
55SK	0	18	3,1	1	freq	13	0,69047619	4	93,05555556	cube	1	1	0,56
55SK	0	18	3,1	1	rare	13,5	0,777777778	5	93,05555556	cube	1	1	0,56
55SK	0	18	3,1	1	unknown	9,5	0,9375	1,5	93,05555556	cube	1	1	0,56
56FT	1	19	2,6	2	freq	7	0,456349206	5	86,11111111	candle	1	NA	0,654166667
56FT	1	19	2,6	2	rare	8,5	0,555555556	3	86,11111111	candle	1	NA	0,654166667
56FT	1	19	2,6	2	unknown	7,5	0,583333333	2,5	86,11111111	candle	1	NA	0,654166667
56FT	1	19	2,6	2	freq	7	0,456349206	5	86,11111111	pyramid	0	1	0
56FT	1	19	2,6	2	rare	8,5	0,555555556	3	86,11111111	pyramid	0	1	0
56FT	1	19	2,6	2	unknown	7,5	0,583333333	2,5	86,11111111	pyramid	0	1	0
56FT	1	19	2,6	2	freq	7	0,456349206	5	86,11111111	cube	0	0	0
56FT	1	19	2,6	2	rare	8,5	0,555555556	3	86,11111111	cube	0	0	0
56FT	1	19	2,6	2	unknown	7,5	0,583333333	2,5	86,11111111	cube	0	0	0
57EK	1	21	3,2	3	freq	11	0,563492063	5	75	candle	1	NA	0,333333333
57EK	1	21	3,2	3	rare	10	0,777777778	4	75	candle	1	NA	0,333333333
57EK	1	21	3,2	3	unknown	8	0,826388889	2,5	75	candle	1	NA	0,333333333
57EK	1	21	3,2	3	freq	11	0,563492063	5	75	pyramid	1	1	0,646666667
57EK	1	21	3,2	3	rare	10	0,777777778	4	75	pyramid	1	1	0,646666667
57EK	1	21	3,2	3	unknown	8	0,826388889	2,5	75	pyramid	1	1	0,646666667
57EK	1	21	3,2	3	freq	11	0,563492063	5	75	cube	0	0	0
57EK	1	21	3,2	3	rare	10	0,777777778	4	75	cube	0	0	0
57EK	1	21	3,2	3	unknown	8	0,826388889	2,5	75	cube	0	0	0
58EW	1	23	2,5	1	freq	8	0,511904762	5	76,38888889	candle	NA	NA	NA
58EW	1	23	2,5	1	rare	7	0,611111111	4,5	76,38888889	candle	NA	NA	NA
58EW	1	23	2,5	1	unknown	6	0,631944444	2,5	76,38888889	candle	NA	NA	NA
58EW	1	23	2,5	1	freq	8	0,511904762	5	76,38888889	pyramid	0	1	0
58EW	1	23	2,5	1	rare	7	0,611111111	4,5	76,38888889	pyramid	0	1	0
58EW	1	23	2,5	1	unknown	6	0,631944444	2,5	76,38888889	pyramid	0	1	0
58EW	1	23	2,5	1	freq	8	0,511904762	5	76,38888889	cube	0	1	0
58EW	1	23	2,5	1	rare	7	0,611111111	4,5	76,38888889	cube	0	1	0
58EW	1	23	2,5	1	unknown	6	0,631944444	2,5	76,38888889	cube	0	1	0
59MB	1	26	2,3	2	freq	12	0,652777778	5	62,5	candle	1	NA	0,389583333
59MB	1	26	2,3	2	rare	10,5	0,73015873	5	62,5	candle	1	NA	0,389583333
59MB	1	26	2,3	2	unknown	9,5	0,777777778	3	62,5	candle	1	NA	0,389583333
59MB	1	26	2,3	2	freq	12	0,652777778	5	62,5	pyramid	0	1	0
59MB	1	26	2,3	2	rare	10,5	0,73015873	5	62,5	pyramid	0	1	0
59MB	1	26	2,3	2	unknown	9,5	0,777777778	3	62,5	pyramid	0	1	0
59MB	1	26	2,3	2	freq	12	0,652777778	5	62,5	cube	0	1	0
59MB	1	26	2,3	2	rare	10,5	0,73015873	5	62,5	cube	0	1	0
59MB	1	26	2,3	2	unknown	9,5	0,777777778	3	62,5	cube	0	1	0
60CL	1	22	3,1	3	freq	7,5	0,388888889	5	45,83333333	candle	1	NA	0,489583333
60CL	1	22	3,1	3	rare	11	0,492063492	3	45,83333333	candle	1	NA	0,489583333
60CL	1	22	3,1	3	unknown	6,5	0,527777778	4,5	45,83333333	candle	1	NA	0,489583333
60CL	1	22	3,1	3	freq	7,5	0,388888889	5	45,83333333	pyramid	0	0	0
60CL	1	22	3,1	3	rare	11	0,492063492	3	45,83333333	pyramid	0	0	0
60CL	1	22	3,1	3	unknown	6,5	0,527777778	4,5	45,83333333	pyramid	0	0	0
60CL	1	22	3,1	3	freq	7,5	0,388888889	5	45,83333333	cube	0	1	0
60CL	1	22	3,1	3	rare	11	0,492063492	3	45,83333333	cube	0	1	0
60CL	1	22	3,1	3	unknown	6,5	0,527777778	4,5	45,83333333	cube	0	1	0
61DB	1	22	2,7	1	freq	12	0,507936508	5	81,94444444	candle	1	NA	0,002083333
61DB	1	22	2,7	1	rare	11,5	0,555555556	3,5	81,94444444	candle	1	NA	0,002083333
61DB	1	22	2,7	1	unknown	8,5	0,645833333	1,5	81,94444444	candle	1	NA	0,002083333
61DB	1	22	2,7	1	freq	12	0,507936508	5	81,94444444	pyramid	1	1	0,763333333
61DB	1	22	2,7	1	rare	11,5	0,555555556	3,5	81,94444444	pyramid	1	1	0,763333333
61DB	1	22	2,7	1	unknown	8,5	0,645833333	1,5	81,94444444	pyramid	1	1	0,763333333
61DB	1	22	2,7	1	freq	12	0,507936508	5	81,94444444	cube	0	0	0
61DB	1	22	2,7	1	rare	11,5	0,555555556	3,5	81,94444444	cube	0	0	0
61DB	1	22	2,7	1	unknown	8,5	0,645833333	1,5	81,94444444	cube	0	0	0
62LK	1	20	2,9	2	freq	7	0,444444444	5	94,44444444	candle	1	NA	0,002083333
62LK	1	20	2,9	2	rare	10,5	0,511904762	4,5	94,44444444	candle	1	NA	0,002083333
62LK	1	20	2,9	2	unknown	5,5	0,527777778	2	94,44444444	candle	1	NA	0,002083333
62LK	1	20	2,9	2	freq	7	0,444444444	5	94,44444444	pyramid	0	1	0
62LK	1	20	2,9	2	rare	10,5	0,511904762	4,5	94,44444444	pyramid	0	1	0
62LK	1	20	2,9	2	unknown	5,5	0,527777778	2	94,44444444	pyramid	0	1	0
62LK	1	20	2,9	2	freq	7	0,444444444	5	94,44444444	cube	0	0	0
62LK	1	20	2,9	2	rare	10,5	0,511904762	4,5	94,44444444	cube	0	0	0
62LK	1	20	2,9	2	unknown	5,5	0,527777778	2	94,44444444	cube	0	0	0
63HL	1	22	3	3	freq	8	0,456349206	5	76,38888889	candle	NA	NA	NA
63HL	1	22	3	3	rare	7,5	0,555555556	3	76,38888889	candle	NA	NA	NA
63HL	1	22	3	3	unknown	6	0,583333333	4,5	76,38888889	candle	NA	NA	NA
63HL	1	22	3	3	freq	8	0,456349206	5	76,38888889	pyramid	1	1	0,926666667
63HL	1	22	3	3	rare	7,5	0,555555556	3	76,38888889	pyramid	1	1	0,926666667
63HL	1	22	3	3	unknown	6	0,583333333	4,5	76,38888889	pyramid	1	1	0,926666667
63HL	1	22	3	3	freq	8	0,456349206	5	76,38888889	cube	0	1	0
63HL	1	22	3	3	rare	7,5	0,555555556	3	76,38888889	cube	0	1	0
63HL	1	22	3	3	unknown	6	0,583333333	4,5	76,38888889	cube	0	1	0
64MD	1	24	2,7	1	freq	8,5	0,5	5	62,5	candle	1	NA	0,125
64MD	1	24	2,7	1	rare	7	0,547619048	5	62,5	candle	1	NA	0,125
64MD	1	24	2,7	1	unknown	5,5	0,701388889	3,5	62,5	candle	1	NA	0,125
64MD	1	24	2,7	1	freq	8,5	0,5	5	62,5	pyramid	0	1	0
64MD	1	24	2,7	1	rare	7	0,547619048	5	62,5	pyramid	0	1	0
64MD	1	24	2,7	1	unknown	5,5	0,701388889	3,5	62,5	pyramid	0	1	0
64MD	1	24	2,7	1	freq	8,5	0,5	5	62,5	cube	0	0	0
64MD	1	24	2,7	1	rare	7	0,547619048	5	62,5	cube	0	0	0
64MD	1	24	2,7	1	unknown	5,5	0,701388889	3,5	62,5	cube	0	0	0
65AO	1	26	3,1	2	freq	8	0,603174603	5	79,16666667	candle	1	NA	0,383333333
65AO	1	26	3,1	2	rare	8,5	0,638888889	4,5	79,16666667	candle	1	NA	0,383333333
65AO	1	26	3,1	2	unknown	8,5	0,666666667	1	79,16666667	candle	1	NA	0,383333333
65AO	1	26	3,1	2	freq	8	0,603174603	5	79,16666667	pyramid	1	1	0,47
65AO	1	26	3,1	2	rare	8,5	0,638888889	4,5	79,16666667	pyramid	1	1	0,47
65AO	1	26	3,1	2	unknown	8,5	0,666666667	1	79,16666667	pyramid	1	1	0,47
65AO	1	26	3,1	2	freq	8	0,603174603	5	79,16666667	cube	0	1	0
65AO	1	26	3,1	2	rare	8,5	0,638888889	4,5	79,16666667	cube	0	1	0
65AO	1	26	3,1	2	unknown	8,5	0,666666667	1	79,16666667	cube	0	1	0
66BH	0	28	2,7	3	freq	9,5	0,420634921	5	47,22222222	candle	1	NA	0,333333333
66BH	0	28	2,7	3	rare	8	0,722222222	3	47,22222222	candle	1	NA	0,333333333
66BH	0	28	2,7	3	unknown	7,5	0,770833333	2	47,22222222	candle	1	NA	0,333333333
66BH	0	28	2,7	3	freq	9,5	0,420634921	5	47,22222222	pyramid	0	0	0
66BH	0	28	2,7	3	rare	8	0,722222222	3	47,22222222	pyramid	0	0	0
66BH	0	28	2,7	3	unknown	7,5	0,770833333	2	47,22222222	pyramid	0	0	0
66BH	0	28	2,7	3	freq	9,5	0,420634921	5	47,22222222	cube	0	1	0
66BH	0	28	2,7	3	rare	8	0,722222222	3	47,22222222	cube	0	1	0
66BH	0	28	2,7	3	unknown	7,5	0,770833333	2	47,22222222	cube	0	1	0
67JF	1	22	3,3	1	freq	7,5	0,652777778	5	86,11111111	candle	1	NA	0,21875
67JF	1	22	3,3	1	rare	9	0,654761905	5	86,11111111	candle	1	NA	0,21875
67JF	1	22	3,3	1	unknown	10	0,722222222	1,5	86,11111111	candle	1	NA	0,21875
67JF	1	22	3,3	1	freq	7,5	0,652777778	5	86,11111111	pyramid	0	0	0
67JF	1	22	3,3	1	rare	9	0,654761905	5	86,11111111	pyramid	0	0	0
67JF	1	22	3,3	1	unknown	10	0,722222222	1,5	86,11111111	pyramid	0	0	0
67JF	1	22	3,3	1	freq	7,5	0,652777778	5	86,11111111	cube	0	1	0
67JF	1	22	3,3	1	rare	9	0,654761905	5	86,11111111	cube	0	1	0
67JF	1	22	3,3	1	unknown	10	0,722222222	1,5	86,11111111	cube	0	1	0
68LV	1	28	2,7	2	freq	5,5	0,388888889	5	50	candle	1	NA	0,541666667
68LV	1	28	2,7	2	rare	6	0,465277778	3	50	candle	1	NA	0,541666667
68LV	1	28	2,7	2	unknown	4,5	0,567460317	2	50	candle	1	NA	0,541666667
68LV	1	28	2,7	2	freq	5,5	0,388888889	5	50	pyramid	0	1	0
68LV	1	28	2,7	2	rare	6	0,465277778	3	50	pyramid	0	1	0
68LV	1	28	2,7	2	unknown	4,5	0,567460317	2	50	pyramid	0	1	0
68LV	1	28	2,7	2	freq	5,5	0,388888889	5	50	cube	0	1	0
68LV	1	28	2,7	2	rare	6	0,465277778	3	50	cube	0	1	0
68LV	1	28	2,7	2	unknown	4,5	0,567460317	2	50	cube	0	1	0
69SR	1	23	3,3	3	freq	6	0,409722222	5	70,83333333	candle	1	NA	0,179166667
69SR	1	23	3,3	3	rare	5,5	0,400793651	4	70,83333333	candle	1	NA	0,179166667
69SR	1	23	3,3	3	unknown	5	0,555555556	1,5	70,83333333	candle	1	NA	0,179166667
69SR	1	23	3,3	3	freq	6	0,409722222	5	70,83333333	pyramid	1	1	0,37
69SR	1	23	3,3	3	rare	5,5	0,400793651	4	70,83333333	pyramid	1	1	0,37
69SR	1	23	3,3	3	unknown	5	0,555555556	1,5	70,83333333	pyramid	1	1	0,37
69SR	1	23	3,3	3	freq	6	0,409722222	5	70,83333333	cube	0	1	0
69SR	1	23	3,3	3	rare	5,5	0,400793651	4	70,83333333	cube	0	1	0
69SR	1	23	3,3	3	unknown	5	0,555555556	1,5	70,83333333	cube	0	1	0
70EK	1	22	3,3	1	freq	7,5	0,436507937	5	93,05555556	candle	1	NA	0,535416667
70EK	1	22	3,3	1	rare	9	0,555555556	5	93,05555556	candle	1	NA	0,535416667
70EK	1	22	3,3	1	unknown	5	0,590277778	1,5	93,05555556	candle	1	NA	0,535416667
70EK	1	22	3,3	1	freq	7,5	0,436507937	5	93,05555556	pyramid	1	1	0,016666667
70EK	1	22	3,3	1	rare	9	0,555555556	5	93,05555556	pyramid	1	1	0,016666667
70EK	1	22	3,3	1	unknown	5	0,590277778	1,5	93,05555556	pyramid	1	1	0,016666667
70EK	1	22	3,3	1	freq	7,5	0,436507937	5	93,05555556	cube	1	1	0,72
70EK	1	22	3,3	1	rare	9	0,555555556	5	93,05555556	cube	1	1	0,72
70EK	1	22	3,3	1	unknown	5	0,590277778	1,5	93,05555556	cube	1	1	0,72
71SL	0	19	2,9	2	freq	3	0,055555556	5	94,44444444	candle	0	NA	0
71SL	0	19	2,9	2	rare	3,5	0,329365079	4,5	94,44444444	candle	0	NA	0
71SL	0	19	2,9	2	unknown	0,5	0,354166667	3	94,44444444	candle	0	NA	0
71SL	0	19	2,9	2	freq	3	0,055555556	5	94,44444444	pyramid	0	1	0
71SL	0	19	2,9	2	rare	3,5	0,329365079	4,5	94,44444444	pyramid	0	1	0
71SL	0	19	2,9	2	unknown	0,5	0,354166667	3	94,44444444	pyramid	0	1	0
71SL	0	19	2,9	2	freq	3	0,055555556	5	94,44444444	cube	0	1	0
71SL	0	19	2,9	2	rare	3,5	0,329365079	4,5	94,44444444	cube	0	1	0
71SL	0	19	2,9	2	unknown	0,5	0,354166667	3	94,44444444	cube	0	1	0
72EO	1	19	2,4	3	freq	7,5	0,511904762	5	54,16666667	candle	1	NA	0,09375
72EO	1	19	2,4	3	rare	8	0,611111111	4,5	54,16666667	candle	1	NA	0,09375
72EO	1	19	2,4	3	unknown	5,5	0,652777778	3,5	54,16666667	candle	1	NA	0,09375
72EO	1	19	2,4	3	freq	7,5	0,511904762	5	54,16666667	pyramid	0	1	0
72EO	1	19	2,4	3	rare	8	0,611111111	4,5	54,16666667	pyramid	0	1	0
72EO	1	19	2,4	3	unknown	5,5	0,652777778	3,5	54,16666667	pyramid	0	1	0
72EO	1	19	2,4	3	freq	7,5	0,511904762	5	54,16666667	cube	0	1	0
72EO	1	19	2,4	3	rare	8	0,611111111	4,5	54,16666667	cube	0	1	0
72EO	1	19	2,4	3	unknown	5,5	0,652777778	3,5	54,16666667	cube	0	1	0
73JL	0	27	2,6	1	freq	10,5	0,547619048	4,5	52,77777778	candle	1	NA	0,35625
73JL	0	27	2,6	1	rare	9,5	0,826388889	3,5	52,77777778	candle	1	NA	0,35625
73JL	0	27	2,6	1	unknown	11	0,833333333	1	52,77777778	candle	1	NA	0,35625
73JL	0	27	2,6	1	freq	10,5	0,547619048	4,5	52,77777778	pyramid	1	1	0,016666667
73JL	0	27	2,6	1	rare	9,5	0,826388889	3,5	52,77777778	pyramid	1	1	0,016666667
73JL	0	27	2,6	1	unknown	11	0,833333333	1	52,77777778	pyramid	1	1	0,016666667
73JL	0	27	2,6	1	freq	10,5	0,547619048	4,5	52,77777778	cube	0	0	0
73JL	0	27	2,6	1	rare	9,5	0,826388889	3,5	52,77777778	cube	0	0	0
73JL	0	27	2,6	1	unknown	11	0,833333333	1	52,77777778	cube	0	0	0
74SE	1	27	3,1	2	freq	7	0,619047619	5	93,05555556	candle	1	NA	0,002083333
74SE	1	27	3,1	2	rare	8,5	0,576388889	5	93,05555556	candle	1	NA	0,002083333
74SE	1	27	3,1	2	unknown	9	0,666666667	1,5	93,05555556	candle	1	NA	0,002083333
74SE	1	27	3,1	2	freq	7	0,619047619	5	93,05555556	pyramid	1	1	0,55
74SE	1	27	3,1	2	rare	8,5	0,576388889	5	93,05555556	pyramid	1	1	0,55
74SE	1	27	3,1	2	unknown	9	0,666666667	1,5	93,05555556	pyramid	1	1	0,55
74SE	1	27	3,1	2	freq	7	0,619047619	5	93,05555556	cube	0	0	0
74SE	1	27	3,1	2	rare	8,5	0,576388889	5	93,05555556	cube	0	0	0
74SE	1	27	3,1	2	unknown	9	0,666666667	1,5	93,05555556	cube	0	0	0
75PV	0	23	2,8	3	freq	7	0,534722222	5	36,11111111	candle	NA	NA	NA
75PV	0	23	2,8	3	rare	6,5	0,531746032	4	36,11111111	candle	NA	NA	NA
75PV	0	23	2,8	3	unknown	6	0,555555556	4	36,11111111	candle	NA	NA	NA
75PV	0	23	2,8	3	freq	7	0,534722222	5	36,11111111	pyramid	1	1	0,416666667
75PV	0	23	2,8	3	rare	6,5	0,531746032	4	36,11111111	pyramid	1	1	0,416666667
75PV	0	23	2,8	3	unknown	6	0,555555556	4	36,11111111	pyramid	1	1	0,416666667
75PV	0	23	2,8	3	freq	7	0,534722222	5	36,11111111	cube	1	1	0,09
75PV	0	23	2,8	3	rare	6,5	0,531746032	4	36,11111111	cube	1	1	0,09
75PV	0	23	2,8	3	unknown	6	0,555555556	4	36,11111111	cube	1	1	0,09
76EB	1	21	3	1	freq	7,5	0,476190476	5	86,11111111	candle	1	NA	0,002083333
76EB	1	21	3	1	rare	9	0,611111111	4,5	86,11111111	candle	1	NA	0,002083333
76EB	1	21	3	1	unknown	6	0,715277778	3	86,11111111	candle	1	NA	0,002083333
76EB	1	21	3	1	freq	7,5	0,476190476	5	86,11111111	pyramid	1	1	0,526666667
76EB	1	21	3	1	rare	9	0,611111111	4,5	86,11111111	pyramid	1	1	0,526666667
76EB	1	21	3	1	unknown	6	0,715277778	3	86,11111111	pyramid	1	1	0,526666667
76EB	1	21	3	1	freq	7,5	0,476190476	5	86,11111111	cube	0	1	0
76EB	1	21	3	1	rare	9	0,611111111	4,5	86,11111111	cube	0	1	0
76EB	1	21	3	1	unknown	6	0,715277778	3	86,11111111	cube	0	1	0
77AB	1	25	3,6	2	freq	7,5	0,444444444	5	59,72222222	candle	1	NA	0,016666667
77AB	1	25	3,6	2	rare	8,5	0,492063492	4,5	59,72222222	candle	1	NA	0,016666667
77AB	1	25	3,6	2	unknown	4,5	0,715277778	1,5	59,72222222	candle	1	NA	0,016666667
77AB	1	25	3,6	2	freq	7,5	0,444444444	5	59,72222222	pyramid	0	0	0
77AB	1	25	3,6	2	rare	8,5	0,492063492	4,5	59,72222222	pyramid	0	0	0
77AB	1	25	3,6	2	unknown	4,5	0,715277778	1,5	59,72222222	pyramid	0	0	0
77AB	1	25	3,6	2	freq	7,5	0,444444444	5	59,72222222	cube	0	0	0
77AB	1	25	3,6	2	rare	8,5	0,492063492	4,5	59,72222222	cube	0	0	0
77AB	1	25	3,6	2	unknown	4,5	0,715277778	1,5	59,72222222	cube	0	0	0
78AD	1	23	3,5	3	freq	9	0,492063492	5	70,83333333	candle	1	NA	0,027083333
78AD	1	23	3,5	3	rare	6,5	0,611111111	3	70,83333333	candle	1	NA	0,027083333
78AD	1	23	3,5	3	unknown	5,5	0,833333333	2	70,83333333	candle	1	NA	0,027083333
78AD	1	23	3,5	3	freq	9	0,492063492	5	70,83333333	pyramid	0	1	0
78AD	1	23	3,5	3	rare	6,5	0,611111111	3	70,83333333	pyramid	0	1	0
78AD	1	23	3,5	3	unknown	5,5	0,833333333	2	70,83333333	pyramid	0	1	0
78AD	1	23	3,5	3	freq	9	0,492063492	5	70,83333333	cube	0	1	0
78AD	1	23	3,5	3	rare	6,5	0,611111111	3	70,83333333	cube	0	1	0
78AD	1	23	3,5	3	unknown	5,5	0,833333333	2	70,83333333	cube	0	1	0
79SM	1	26	3	1	freq	7	0,333333333	4,5	81,94444444	candle	1	NA	0,002083333
79SM	1	26	3	1	rare	8,5	0,436507937	3,5	81,94444444	candle	1	NA	0,002083333
79SM	1	26	3	1	unknown	5	0,652777778	2	81,94444444	candle	1	NA	0,002083333
79SM	1	26	3	1	freq	7	0,333333333	4,5	81,94444444	pyramid	0	1	0
79SM	1	26	3	1	rare	8,5	0,436507937	3,5	81,94444444	pyramid	0	1	0
79SM	1	26	3	1	unknown	5	0,652777778	2	81,94444444	pyramid	0	1	0
79SM	1	26	3	1	freq	7	0,333333333	4,5	81,94444444	cube	1	1	0,15
79SM	1	26	3	1	rare	8,5	0,436507937	3,5	81,94444444	cube	1	1	0,15
79SM	1	26	3	1	unknown	5	0,652777778	2	81,94444444	cube	1	1	0,15
80FP	1	21	3,1	2	freq	5	0,329365079	5	87,5	candle	1	NA	0,277083333
80FP	1	21	3,1	2	rare	4	0,472222222	4,5	87,5	candle	1	NA	0,277083333
80FP	1	21	3,1	2	unknown	5	0,5	2,5	87,5	candle	1	NA	0,277083333
80FP	1	21	3,1	2	freq	5	0,329365079	5	87,5	pyramid	0	1	0
80FP	1	21	3,1	2	rare	4	0,472222222	4,5	87,5	pyramid	0	1	0
80FP	1	21	3,1	2	unknown	5	0,5	2,5	87,5	pyramid	0	1	0
80FP	1	21	3,1	2	freq	5	0,329365079	5	87,5	cube	0	0	0
80FP	1	21	3,1	2	rare	4	0,472222222	4,5	87,5	cube	0	0	0
80FP	1	21	3,1	2	unknown	5	0,5	2,5	87,5	cube	0	0	0
81JB	0	20	2,4	3	freq	8,5	0,511904762	5	86,11111111	candle	0	NA	0
81JB	0	20	2,4	3	rare	8	0,666666667	4,5	86,11111111	candle	0	NA	0
81JB	0	20	2,4	3	unknown	9	0,826388889	4	86,11111111	candle	0	NA	0
81JB	0	20	2,4	3	freq	8,5	0,511904762	5	86,11111111	pyramid	0	1	0
81JB	0	20	2,4	3	rare	8	0,666666667	4,5	86,11111111	pyramid	0	1	0
81JB	0	20	2,4	3	unknown	9	0,826388889	4	86,11111111	pyramid	0	1	0
81JB	0	20	2,4	3	freq	8,5	0,511904762	5	86,11111111	cube	0	1	0
81JB	0	20	2,4	3	rare	8	0,666666667	4,5	86,11111111	cube	0	1	0
81JB	0	20	2,4	3	unknown	9	0,826388889	4	86,11111111	cube	0	1	0
82TA	1	21	2,3	1	freq	6,5	0,166666667	5	23,61111111	candle	1	NA	0,395833333
82TA	1	21	2,3	1	rare	3	0,218253968	4,5	23,61111111	candle	1	NA	0,395833333
82TA	1	21	2,3	1	unknown	2	0,590277778	1,5	23,61111111	candle	1	NA	0,395833333
82TA	1	21	2,3	1	freq	6,5	0,166666667	5	23,61111111	pyramid	0	0	0
82TA	1	21	2,3	1	rare	3	0,218253968	4,5	23,61111111	pyramid	0	0	0
82TA	1	21	2,3	1	unknown	2	0,590277778	1,5	23,61111111	pyramid	0	0	0
82TA	1	21	2,3	1	freq	6,5	0,166666667	5	23,61111111	cube	0	1	0
82TA	1	21	2,3	1	rare	3	0,218253968	4,5	23,61111111	cube	0	1	0
82TA	1	21	2,3	1	unknown	2	0,590277778	1,5	23,61111111	cube	0	1	0
83EN	1	23	3,6	2	freq	5,5	0,402777778	5	61,11111111	candle	1	NA	0,277083333
83EN	1	23	3,6	2	rare	5,5	0,436507937	4,5	61,11111111	candle	1	NA	0,277083333
83EN	1	23	3,6	2	unknown	4	0,444444444	1,5	61,11111111	candle	1	NA	0,277083333
83EN	1	23	3,6	2	freq	5,5	0,402777778	5	61,11111111	pyramid	0	1	0
83EN	1	23	3,6	2	rare	5,5	0,436507937	4,5	61,11111111	pyramid	0	1	0
83EN	1	23	3,6	2	unknown	4	0,444444444	1,5	61,11111111	pyramid	0	1	0
83EN	1	23	3,6	2	freq	5,5	0,402777778	5	61,11111111	cube	0	0	0
83EN	1	23	3,6	2	rare	5,5	0,436507937	4,5	61,11111111	cube	0	0	0
83EN	1	23	3,6	2	unknown	4	0,444444444	1,5	61,11111111	cube	0	0	0
84FL	1	21	2,8	3	freq	7	0,400793651	5	27,77777778	candle	NA	NA	NA
84FL	1	21	2,8	3	rare	7,5	0,534722222	4	27,77777778	candle	NA	NA	NA
84FL	1	21	2,8	3	unknown	7	0,666666667	2	27,77777778	candle	NA	NA	NA
84FL	1	21	2,8	3	freq	7	0,400793651	5	27,77777778	pyramid	1	1	0,77
84FL	1	21	2,8	3	rare	7,5	0,534722222	4	27,77777778	pyramid	1	1	0,77
84FL	1	21	2,8	3	unknown	7	0,666666667	2	27,77777778	pyramid	1	1	0,77
84FL	1	21	2,8	3	freq	7	0,400793651	5	27,77777778	cube	0	1	0
84FL	1	21	2,8	3	rare	7,5	0,534722222	4	27,77777778	cube	0	1	0
84FL	1	21	2,8	3	unknown	7	0,666666667	2	27,77777778	cube	0	1	0
85DA	0	19	3,4	1	freq	9	0,329365079	5	51,38888889	candle	NA	NA	NA
85DA	0	19	3,4	1	rare	7,5	0,333333333	4,5	51,38888889	candle	NA	NA	NA
85DA	0	19	3,4	1	unknown	4	0,652777778	3,5	51,38888889	candle	NA	NA	NA
85DA	0	19	3,4	1	freq	9	0,329365079	5	51,38888889	pyramid	1	1	0,143333333
85DA	0	19	3,4	1	rare	7,5	0,333333333	4,5	51,38888889	pyramid	1	1	0,143333333
85DA	0	19	3,4	1	unknown	4	0,652777778	3,5	51,38888889	pyramid	1	1	0,143333333
85DA	0	19	3,4	1	freq	9	0,329365079	5	51,38888889	cube	0	1	0
85DA	0	19	3,4	1	rare	7,5	0,333333333	4,5	51,38888889	cube	0	1	0
85DA	0	19	3,4	1	unknown	4	0,652777778	3,5	51,38888889	cube	0	1	0
